# Supplementary material for: SARS-CoV-2 encoded ORF3a interacts with YY1 to promote latent HCMV reactivation
Source: PLoS Pathog. 2025 Jul 16;21(7):e1013344. doi: 10.1371/journal.ppat.1013344 (PMC12324675; doi:10.1371/journal.ppat.1013344)
Supplement: S1 Data — (XLSX) [file ppat.1013344.s005.xlsx]

## Sheet: Figure1
Figure A in Figure 1
	Vector	UL26	nsp1	nsp2	nsp3	nsp4	nsp5	nsp7	nsp8	nsp9	nsp12	nsp15	nsp16	3a	7b	E	M	N
	17.76	105.72	50.5	40.3	28.9	36.9	14.76	19.48	27.24	20.75	27.61	32.44	25.76	86.79	73.5	26.31	74.86	21.74
	13.22	99.32	47.82	39.46	35.99	37.77	18.13	13.99	23.11	20.7	25.6	30.62	26.56	89.05	75.82	26.14	79.23	19.06
	13.43	107.22	47.68	38.76	28.15	35.92	10.32	12.94	23.55	18.79	25.37	29.4	25.78	92.56	83.48	24.78	80.21	18.6
Figure B in Figure 1
	Vector	1	2	3
	4.5679	30.5489	80.0136	149.921
	3.2426	48.3201	76.7136	176.146
	6.6153	42.7983	87.3845	130.488
Figure C in Figure 1
	Vector	1	2	3
	6.1286	25.8046	59.3127	119.376
	4.3715	28.9235	46.9056	106.925
	3.7512	33.1326	55.7201	127.415
Figure D in Figure 1
	Vector	1	2	3
	5.1558	28.2561	69.2732	112.315
	3.5601	35.1823	49.3472	132.512
	3.8216	26.2724	59.8458	105.268

## Sheet: Figure3
Figure A in Figure 3
	Vector	1	2	3
	8.6549	5.3249	3.2161	1.2345
	6.8419	5.7164	2.9846	1.1245
	7.1492	6.1843	3.1567	1.056
Figure B in Figure 3
	Vector	1	2	3
	8.1364	1.3549	34.697	90.3214
	7.1597	1.231	33.1891	76.598
	7.564	1.1349	39.142	82.6497
Figure C in Figure 3
	Vector	1	2	3
	5.3649	8.1497	6.3289	8.1974
	4.9718	6.3149	7.1597	9.1675
	8.1647	7.1896	7.1584	5.9621
Figure D in Figure 3
	Vector	1	2	3	4
	6.1426	135.619	138.592	146.16	124.563
	7.1756	149.294	153.126	165.349	174.32
	5.3463	129.681	122.195	124.681	151.342
Figure E in Figure 3
	Vector	1	2	3	4
	9.1958	1.0364	90.3494	56.1984	1.4981
	7.3648	1.2146	74.1846	54.3587	2.3498
	5.9461	1.0597	85.6971	52.1795	1.0697

## Sheet: Figure5
Figure A in Figure 5
		Vector			ORF3a
	1	12.89	10.29	14.56	12.886	12.48	12.657
	3	1.24	1.29	1.885	2.6	3.72	2.46
	5	0.586	0.536	0.341	0.57	0.567	0.564
	7	0.2883	0.3297	0.3462	0.3932	0.3436	0.3422
	9	0.292	0.344	0.359	0.3392	0.3301	0.3649
	11	0.386	0.325	0.347	0.486	0.357	0.393
	7	1.15	1.66	2.37	5.8	5.75	5.54
	9	3.9	2.9	2.56	8.86	7.848	6.57
	11	4.02	4.7	3.05	12.69	15.25	16.13
Figure B in Figure 5
		Vector			ORF3a
	1	12.568	12.348	12.345	13.331	14.427	12.335
	3	3.125	4.225	2.575	5.22	6.23	6.26625
	5	0.11325	0.12875	0.12875	0.115	0.2825	0.165
	7	0.01637	0.001592	0.01364	0.0108125	0.0100125	0.015
	9	0.036	0.003967	0.04725	0.0106	0.010425	0.01375
	11	0.072375	0.062875	0.0122625	0.02925	0.03625	0.031625
	7	2.43125	3.89375	3.8	6.0625	7.17625	7.15
	9	6.05456	5.08563	6.04956	12.2462	12.2175	13.27
	11	9.09437	9.12625	8.10187	20.4088	21.2925	19.3538
Figure C in Figure 5
		Vector			ORF3a
	1	0.00695	0.004785	0.004675	0.1536	0.1518	0.1495
	3	0.00309	0.002905	0.004145	0.1628	0.194	0.1755
	5	0.002035	0.001745	0.001625	0.2676	0.2664	0.2648
	7	0.00605	0.0064	0.00525	0.36928	0.3529	0.342955
	9	0.018	0.0175	0.0165	0.374	0.3594	0.38555
	11	0.00715	0.0061	0.004555	0.40676	0.411664	0.41648
	7	0.00795	0.0139	0.00805	0.37045	0.3635	0.366
	9	0.008975	0.00895	0.00886	0.4055	0.421	0.3945
	11	0.0079	0.0083	0.0095	0.5559	0.5695	0.548
Figure D in Figure 5
		Vector			ORF3a
	1	0.0494	0.0503	0.0496	0.04712	0.02688	0.04903
	3	0.1765	0.1634	0.1599	0.1747	0.1737	0.1706
	5	0.297	0.244	0.352	0.284	0.287	0.276
	7	0.3144	0.314	0.3094	0.298	0.312	0.321
	9	0.4324	0.4007	0.4359	0.398	0.4187	0.49521
	11	0.3898	0.40022	0.4118	0.41469	0.3751	0.3842
	7	0.3165	0.3918	0.3912	0.3859	0.3769	0.3774
	9	0.2664	0.2666	0.2673	0.2698	0.2403	0.2399
	11	0.1301	0.1304	0.1307	0.1335	0.1242	0.1339
Figure F in Figure 5
		Vector			ORF3a
	1	5.7	5.8	5.6	5.6	5.3	5.5
	3	4.3	4.2	4.5	4.8	4.9	4.7
	5	4.2	4.1	4	4.3	4.2	4.1
	7	4.1	4.4	4.1	4.2	4.1	4.1
	9	4.1	4.2	4.1	4.3	4.3	4.1
	11	4.2	4.3	4.1	4	4.1	4.2
	7	4.3	4.2	4.1	4.6	4.8	4.9
	9	4.5	4.6	4.4	5.2	5.4	5.4
	11	4.9	4.8	4.7	5.9	6	6
Figure H in Figure 5
		Si-NC			Si-ORF3a
	1	5.4	5.6	5.5	5.9	5.8	5.7
	3	5.1	5.4	5.3	5.1	5.3	5.2
	5	4.1	4.2	4.1	4.4	4.1	4
	7	4.3	4.1	4.2	4.2	4.4	4.1
	9	4.2	4.2	4.1	4.1	4.2	4.3
	11	4	4	4.2	4.2	4.2	4.1
	7	4.7	4.6	4.9	4	4.2	4.1
	9	5.2	5.4	5.4	4.4	4.6	4.4
	11	5.9	5.9	6	4.9	4.8	4.7
Figure J in Figure 5
		ΔN-SARS-CoV-2			ΔORF3a&ΔN-SARS-CoV-2
	1	5.3	5.2	5.5	5.7	5.6	5.6
	3	5.2	5.1	5.3	5.4	5.1	5.2
	5	4.2	4.3	4.1	4.2	4.1	4
	7	4.1	4.1	4.3	4.1	4.3	4.3
	9	4.2	4.2	4.1	4.1	4.2	4.3
	11	4.2	4	4.2	4.3	4.2	4.1
	7	4.8	4.8	4.9	4	4.1	4.1
	9	5.3	5.5	5.4	4.4	4.6	4.4
	11	6.1	6.2	6	4.9	4.8	4.7

## Sheet: FigureS2
Figure S2
	Vector	1	2	3
	6.1563	7.1246	7.1346	7.2519
	5.3189	6.4589	6.3149	7.3467
	7.1893	6.1487	5.2149	6.1489
